# Supplementary material for: Efficient transfection of Atlantic salmon primary hepatocyte cells for functional assays and gene editing
Source: G3 (Bethesda). 2023 Feb 14;13(4):jkad039. doi: 10.1093/g3journal/jkad039 (PMC10085798; doi:10.1093/g3journal/jkad039)
Supplement: jkad039_Supplementary_Data [file jkad039_supplementary_data.zip]

Archive with 3 entries (3 files):
- Figure_S1_G3-2022-403943.docx
- File_S1_G3-2022-403943.docx
- Table_S1_G3-2022-403943.docx
